# Supplementary material for: New Specimens of the Rare Taeniodont Wortmania (Mammalia: Eutheria) from the San Juan Basin of New Mexico and Comments on the Phylogeny and Functional Morphology of “Archaic” Mammals
Source: PLoS One. 2013 Sep 30;8(9):e75886. doi: 10.1371/journal.pone.0075886 (PMC3786969; doi:10.1371/journal.pone.0075886)
Supplement: Appendix S1 — Taxon-character matrix with characters unordered. (TNT) [file pone.0075886.s001.tnt]

xread
37 13
Cimolestes	0?2000010003330000000000?001000000000
Procerberus_formicarum	???0000?022333000000?0010001000000010
Procerberus_grandis	??10000202233310000?20010001010000011
Aveugena	?11000000002320000?00001011?010101111
Schowalteria	?120010200023210100?0110?????1?0101?1
Onychodectes	0010000100112110220121120111020212111
Conoryctella	0022001100123210222021112222021112111
Conoryctes	1121001111223210200001102222022212111
Huerfanodon	??21001211????10200111120222123212101
Wortmania	22211002001[0 1]120100?111101200020212111
Psittacotherium	2222111201101021200001102202120212111
Ectoganus	2223122202201021202101122222120212121
Stylinodon	2123122202201021111??122?????2?2121?1
;


proc /;
comments 0
;
