# Supplementary material for: New Specimens of the Rare Taeniodont Wortmania (Mammalia: Eutheria) from the San Juan Basin of New Mexico and Comments on the Phylogeny and Functional Morphology of “Archaic” Mammals
Source: PLoS One. 2013 Sep 30;8(9):e75886. doi: 10.1371/journal.pone.0075886 (PMC3786969; doi:10.1371/journal.pone.0075886)
Supplement: Appendix S2 — Taxon-character matrix with characters ordered. (TNT) [file pone.0075886.s002.tnt]

xread 'Data saved from TNT' 
37 13 
Cimolestes       0?2000010003330000000000?001000000000 
Procerberus_formicarum ???0000?022333000000?0010001000000010 
Procerberus_grandis ??10000202233310000?20010001010000011 
Aveugena         ?11000000002320000?00001011?010101111 
Schowalteria     ?120010200023210100?0110?????1?0101?1 
Onychodectes     0010000100112110220121120111020212111 
Conoryctella     0022001100123210222021112222021112111 
Conoryctes       1121001111223210200001102222022212111 
Huerfanodon      ??21001211????10200111120222123212101 
Wortmania        22211002001[01]120100?111101200020212111 
Psittacotherium  2222111201101021200001102202120212111 
Ectoganus        2223122202201021202101122222120212121 
Stylinodon       2123122202201021111??122?????2?2121?1 
; 

Ccode  
   +[/1  0        +[/1  1        +[/1  2        +[/1  3        -[/1  4      
   +[/1  5        +[/1  6        +[/1  7        -[/1  8        +[/1  9      
   +[/1  10       +[/1  11       +[/1  12       +[/1  13       +[/1  14     
   -[/1  15       -[/1  16       -[/1  17       -[/1  18       -[/1  19     
   +[/1  20       -[/1  21       +[/1  22       +[/1  23       +[/1  24     
   +[/1  25       +[/1  26       -[/1  27       -[/1  28       +[/1  29     
   +[/1  30       +[/1  31       -[/1  32       +[/1  33       -[/1  34     
   +[/1  35       -[/1  36    ; 
cnames 
{0 'Lower incisor number (Schoch,; 
{1 'Upper incisor number (Schoch,; 
{2 'Lower canines (Schoch, 1986):; 
{3 'Lower canine root (Schoch, 1986):; 
{4 'Premolars set obliquely; 
{5 'p3 morphology (Schoch, 1986):; 
{6 'p4 morphology (Schoch, 1986):; 
{7 'p4 talonid heel (Schoch,; 
{8 'P1 (Schoch, 1986):; 
{9 'P3 morphology (modified from; 
{10 'P4 morphology (modified from; 
{11 'P4 parastyle (modified from Eberle,; 
{12 'P4 stylocone (modified from Eberle,; 
{13 'P4 metastyle (modified from Eberle,; 
{14 'Lower molar trigonid height; 
{15 'Bilophodont molars (Schoch,; 
{16 'Lower first molar trigonid; 
{17 'Lower second molar trigonid; 
{18 'Lower third molar trigonid; 
{19 'Paraconids versus metaconids; 
{20 'Paraconids (Schoch, 1986): small; 
{21 'Lower molar cingulids; 
{22 'Molar hypsodonty (modified from; 
{23 'P4 metastyle (modified from; 
{24 'Upper molar protocone size; 
{25 'Upper molar paracone size; 
{26 'Upper molar metacone size; 
{27 'Upper molar conule size; 
{28 'Placement of conules; 
{29 'Stylar margin on upper; 
{30 'M1 and M2 mesostyle (Schoch,; 
{31 'Development of molar ectoflexus; 
{32 'Lingual cingula on; 
{33 'Size of M2 relative; 
{34 'Upper molar lingual; 
{35 'Metacrista on upper molars; 
{36 'Wear pattern on; 
; 
Ancstates 
 -0      -1      -2      -3      -4      -5      -6      -7      -8      -9      
 -10     -11     -12     -13     -14     -15     -16     -17     -18     -19     
 -20     -21     -22     -23     -24     -25     -26     -27     -28     -29     
 -30     -31     -32     -33     -34     -35     -36    ; 
 
xgroup 
 
 
 
; 
agroup 
 
 
 
; 
taxcode  
+0      +1      +2      +3      +4      +5      +6      +7       
+8      +9      +10     +11     +12      
; 

 
blocks 0; 

proc/;
